# Supplementary material for: Common Neurologic Diseases in Geriatric Dogs
Source: Animals (Basel). 2024 Jun 10;14(12):1753. doi: 10.3390/ani14121753 (PMC11200570; doi:10.3390/ani14121753)
Supplement: Supplementary file 1 [file animals-14-01753-s001.zip]

Archive with 1 entries (1 files):
- animals-3043763-supplementary.pdf
